# Supplementary material for: Volatile Organic Compounds and Physiological Parameters as Markers of Potato (Solanum tuberosum L.) Infection with Phytopathogens
Source: Molecules. 2022 Jun 9;27(12):3708. doi: 10.3390/molecules27123708 (PMC9230024; doi:10.3390/molecules27123708)
Supplement: Supplementary file 1 [file molecules-27-03708-s001.zip]

Archive with 1 entries (1 files):
- molecules-1762933-supplementary.pdf
